# Supplementary material for: Pre-exposure to Candida albicans induce trans-generational immune priming and gene expression of Musca domestica
Source: Front Microbiol. 2022 Sep 27;13:902496. doi: 10.3389/fmicb.2022.902496 (PMC9551092; doi:10.3389/fmicb.2022.902496)
Supplement: Supplementary file 1 [file Data_Sheet_1.xlsx]

## Sheet: CA-A GO enrichment
Supplementary Table 1- GO enrichment of the DEGs
GO Term ID	GO Term	Term Candidate Gene Number	Term Gene Number	P value	Corrected P-value
GO:0008233	peptidase activity	24	735	4.30214e-05	0.019123
GO:0016787	hydrolase activity	46	1951	3.81234e-05	0.019123
GO:0004252	serine-type endopeptidase activity	13	273	8.29803e-05	0.0245898
GO:0008236	serine-type peptidase activity	13	296	0.000186736	0.0332016
GO:0017171	serine hydrolase activity	13	296	0.000186736	0.0332016
GO:0019731	antibacterial humoral response	4	29	0.000279385	0.0413955
GO:0070011	peptidase activity, acting on L-amino acid peptides	21	687	0.000349637	0.0444039
GO:0019730	antimicrobial humoral response	4	34	0.000523154	0.0581355
GO:0006959	humoral immune response	4	36	0.000653461	0.0645475
GO:0003746	translation elongation factor activity	4	32	0.000880535	0.0782796
GO:0005576	extracellular region	14	462	0.00119759	0.0835809
GO:0005615	extracellular space	6	99	0.00121069	0.0835809
GO:0006432	phenylalanyl-tRNA aminoacylation	2	5	0.00122222	0.0835809
GO:0008135	translation factor activity, RNA binding	6	91	0.00147116	0.0934187
GO:0004826	phenylalanine-tRNA ligase activity	2	5	0.00179612	0.0951785
GO:0035069	larval midgut histolysis	2	6	0.00182006	0.0951785
GO:0035096	larval midgut cell programmed cell death	2	6	0.00182006	0.0951785
GO:0004175	endopeptidase activity	15	485	0.0023679	0.116948
GO:0006412	translation	8	221	0.00303357	0.128421
GO:0009617	response to bacterium	4	54	0.00301876	0.128421
GO:0042742	defense response to bacterium	4	53	0.00281854	0.128421
GO:0043043	peptide biosynthetic process	8	224	0.00329745	0.133247
GO:0004866	endopeptidase inhibitor activity	5	77	0.00392133	0.145253
GO:0061135	endopeptidase regulator activity	5	77	0.00392133	0.145253
GO:0098542	defense response to other organism	4	60	0.00442786	0.157455
GO:0043604	amide biosynthetic process	8	241	0.00514958	0.17225
GO:1901564	organonitrogen compound metabolic process	22	1157	0.00523145	0.17225
GO:0030414	peptidase inhibitor activity	5	85	0.00597403	0.17703
GO:0044421	extracellular region part	6	135	0.00574437	0.17703
GO:0061134	peptidase regulator activity	5	85	0.00597403	0.17703
GO:0006518	peptide metabolic process	8	250	0.00641022	0.178804
GO:0060033	anatomical structure regression	2	11	0.00643614	0.178804
GO:0005975	carbohydrate metabolic process	7	203	0.00727067	0.179878
GO:0009607	response to biotic stimulus	4	69	0.00728413	0.179878
GO:0043207	response to external biotic stimulus	4	69	0.00728413	0.179878
GO:0051707	response to other organism	4	69	0.00728413	0.179878
GO:0016236	macroautophagy	2	12	0.00766774	0.184233
GO:0006030	chitin metabolic process	6	160	0.00873182	0.199041
GO:0044262	cellular carbohydrate metabolic process	3	38	0.00866779	0.199041
GO:1901071	glucosamine-containing compound metabolic process	6	162	0.00925761	0.20575
GO:0006040	amino sugar metabolic process	6	164	0.00980584	0.212619
GO:0008061	chitin binding	7	176	0.0101751	0.215374
GO:0004553	hydrolase activity, hydrolyzing O-glycosyl compounds	5	98	0.010761	0.222478
GO:0004857	enzyme inhibitor activity	5	99	0.0112129	0.226553
GO:0008152	metabolic process	36	2405	0.0118705	0.234508
GO:0006955	immune response	4	80	0.0121645	0.235093
GO:0140096	catalytic activity, acting on a protein	28	1351	0.0132773	0.251139
GO:0000323	lytic vacuole	2	20	0.0239456	0.251993
GO:0002084	protein depalmitoylation	1	2	0.0224284	0.251993
GO:0003824	catalytic activity	70	4295	0.020875	0.251993
GO:0005741	mitochondrial outer membrane	2	15	0.0137606	0.251993
GO:0005764	lysosome	2	20	0.0239456	0.251993
GO:0005767	secondary lysosome	1	2	0.0240938	0.251993
GO:0005952	cAMP-dependent protein kinase complex	1	2	0.0240938	0.251993
GO:0006022	aminoglycan metabolic process	6	189	0.0187525	0.251993
GO:0006183	GTP biosynthetic process	1	2	0.0224284	0.251993
GO:0006228	UTP biosynthetic process	1	2	0.0224284	0.251993
GO:0006574	valine catabolic process	1	2	0.0224284	0.251993
GO:0006658	phosphatidylserine metabolic process	1	2	0.0224284	0.251993
GO:0007250	activation of NF-kappaB-inducing kinase activity	1	2	0.0224284	0.251993
GO:0008241	peptidyl-dipeptidase activity	2	15	0.0172516	0.251993
GO:0010623	programmed cell death involved in cell development	2	18	0.0170229	0.251993
GO:0016798	hydrolase activity, acting on glycosyl bonds	5	111	0.0176793	0.251993
GO:0019867	outer membrane	2	17	0.0175464	0.251993
GO:0031362	anchored component of external side of plasma membrane	1	2	0.0240938	0.251993
GO:0031968	organelle outer membrane	2	16	0.0156037	0.251993
GO:0032147	activation of protein kinase activity	1	2	0.0224284	0.251993
GO:0035601	protein deacylation	1	2	0.0224284	0.251993
GO:0038061	NIK/NF-kappaB signaling	1	2	0.0224284	0.251993
GO:0042159	lipoprotein catabolic process	1	2	0.0224284	0.251993
GO:0043603	cellular amide metabolic process	8	287	0.0142052	0.251993
GO:0044271	cellular nitrogen compound biosynthetic process	11	503	0.0226654	0.251993
GO:0044754	autolysosome	1	2	0.0240938	0.251993
GO:0045087	innate immune response	3	52	0.0203281	0.251993
GO:0045947	negative regulation of translational initiation	1	2	0.0224284	0.251993
GO:0046051	UTP metabolic process	1	2	0.0224284	0.251993
GO:0048665	neuron fate specification	1	2	0.0224284	0.251993
GO:0072321	chaperone-mediated protein transport	1	2	0.0224284	0.251993
GO:0098693	regulation of synaptic vesicle cycle	1	2	0.0224284	0.251993
GO:1900242	regulation of synaptic vesicle endocytosis	1	2	0.0224284	0.251993
GO:1900244	positive regulation of synaptic vesicle endocytosis	1	2	0.0224284	0.251993
GO:1901222	regulation of NIK/NF-kappaB signaling	1	2	0.0224284	0.251993
GO:1901224	positive regulation of NIK/NF-kappaB signaling	1	2	0.0224284	0.251993
GO:1903421	regulation of synaptic vesicle recycling	1	2	0.0224284	0.251993
GO:1903423	positive regulation of synaptic vesicle recycling	1	2	0.0224284	0.251993
GO:0008565	protein transporter activity	2	18	0.0244796	0.25305
GO:0034637	cellular carbohydrate biosynthetic process	2	22	0.0249736	0.254345
GO:1901566	organonitrogen compound biosynthetic process	11	511	0.025177	0.254345
GO:0002376	immune system process	4	102	0.0272572	0.25507
GO:0004044	amidophosphoribosyltransferase activity	1	2	0.0270978	0.25507
GO:0006952	defense response	4	100	0.0255687	0.25507
GO:0008190	eukaryotic initiation factor 4E binding	1	2	0.0270978	0.25507
GO:0008603	cAMP-dependent protein kinase regulator activity	1	2	0.0270978	0.25507
GO:0030552	cAMP binding	1	2	0.0270978	0.25507
GO:0032977	membrane insertase activity	1	2	0.0270978	0.25507
GO:0090407	organophosphate biosynthetic process	5	154	0.0288168	0.266856
GO:0012501	programmed cell death	3	60	0.0295565	0.268434
GO:0030246	carbohydrate binding	5	127	0.0295912	0.268434
GO:0005740	mitochondrial envelope	5	145	0.030909	0.272871
GO:0006573	valine metabolic process	1	3	0.0334566	0.272871
GO:0009083	branched-chain amino acid catabolic process	1	3	0.0334566	0.272871
GO:0016079	synaptic vesicle exocytosis	1	3	0.0334566	0.272871
GO:0017156	calcium ion regulated exocytosis	1	3	0.0334566	0.272871
GO:0048489	synaptic vesicle transport	1	3	0.0334566	0.272871
GO:0061723	glycophagy	1	3	0.0334566	0.272871
GO:0061912	selective autophagy	1	3	0.0334566	0.272871
GO:0097480	establishment of synaptic vesicle localization	1	3	0.0334566	0.272871
GO:0098732	macromolecule deacylation	1	3	0.0334566	0.272871
GO:0098734	macromolecule depalmitoylation	1	3	0.0334566	0.272871
GO:0005737	cytoplasm	24	1374	0.0341009	0.273763
GO:0071704	organic substance metabolic process	33	2282	0.0341819	0.273763
GO:0004180	carboxypeptidase activity	3	53	0.0353846	0.275319
GO:0005853	eukaryotic translation elongation factor 1 complex	1	3	0.0359247	0.275319
GO:0008219	cell death	3	64	0.0348744	0.275319
GO:0030175	filopodium	1	3	0.0359247	0.275319
GO:0031233	intrinsic component of external side of plasma membrane	1	3	0.0359247	0.275319
GO:0009152	purine ribonucleotide biosynthetic process	3	66	0.0377075	0.286512
GO:0004550	nucleoside diphosphate kinase activity	1	3	0.0403723	0.298701
GO:0006164	purine nucleotide biosynthetic process	3	68	0.0406556	0.298701
GO:0016603	glutaminyl-peptide cyclotransferase activity	1	3	0.0403723	0.298701
GO:0030551	cyclic nucleotide binding	1	3	0.0403723	0.298701
GO:0006021	inositol biosynthetic process	1	4	0.0443626	0.299134
GO:0008340	determination of adult lifespan	2	30	0.0444159	0.299134
GO:0009113	purine nucleobase biosynthetic process	1	4	0.0443626	0.299134
GO:0009605	response to external stimulus	5	172	0.0433293	0.299134
GO:0031344	regulation of cell projection organization	2	29	0.0417512	0.299134
GO:0045055	regulated exocytosis	1	4	0.0443626	0.299134
GO:0050920	regulation of chemotaxis	1	4	0.0443626	0.299134
GO:0097479	synaptic vesicle localization	1	4	0.0443626	0.299134
GO:0120035	regulation of plasma membrane bounded cell projection organization	2	29	0.0417512	0.299134
GO:1901070	guanosine-containing compound biosynthetic process	1	4	0.0443626	0.299134
GO:1902667	regulation of axon guidance	1	4	0.0443626	0.299134
GO:0005840	ribosome	5	161	0.04529	0.302728
GO:0009260	ribonucleotide biosynthetic process	3	72	0.0468928	0.308798
GO:0072522	purine-containing compound biosynthetic process	3	72	0.0468928	0.308798
GO:0005742	mitochondrial outer membrane translocase complex	1	4	0.0476137	0.308968
GO:0098858	actin-based cell projection	1	4	0.0476137	0.308968
GO:0046390	ribose phosphate biosynthetic process	3	73	0.0485223	0.312582
GO:0000272	polysaccharide catabolic process	1	5	0.0551477	0.316299
GO:0005980	glycogen catabolic process	1	5	0.0551477	0.316299
GO:0006020	inositol metabolic process	1	5	0.0551477	0.316299
GO:0006446	regulation of translational initiation	1	5	0.0551477	0.316299
GO:0008121	ubiquinol-cytochrome-c reductase activity	1	4	0.0534673	0.316299
GO:0008320	protein transmembrane transporter activity	1	4	0.0534673	0.316299
GO:0008474	palmitoyl-(protein) hydrolase activity	1	4	0.0534673	0.316299
GO:0009058	biosynthetic process	15	869	0.0535843	0.316299
GO:0009251	glucan catabolic process	1	5	0.0551477	0.316299
GO:0016681	oxidoreductase activity, acting on diphenols and related substances as donors, cytochrome as acceptor	1	4	0.0534673	0.316299
GO:0022884	macromolecule transmembrane transporter activity	1	4	0.0534673	0.316299
GO:0032447	protein urmylation	1	5	0.0551477	0.316299
GO:0044247	cellular polysaccharide catabolic process	1	5	0.0551477	0.316299
GO:0045860	positive regulation of protein kinase activity	1	5	0.0551477	0.316299
GO:0046039	GTP metabolic process	1	5	0.0551477	0.316299
GO:0098599	palmitoyl hydrolase activity	1	4	0.0534673	0.316299
GO:1904680	peptide transmembrane transporter activity	1	4	0.0534673	0.316299
GO:0010259	multicellular organism aging	2	34	0.0556754	0.317278
GO:0000796	condensin complex	1	5	0.0591627	0.319906
GO:0005776	autophagosome	1	5	0.0591627	0.319906
GO:0006189	'de novo' IMP biosynthetic process	1	6	0.0658133	0.319906
GO:0006241	CTP biosynthetic process	1	6	0.0658133	0.319906
GO:0006414	translational elongation	1	6	0.0658133	0.319906
GO:0006914	autophagy	2	35	0.0586323	0.319906
GO:0007568	aging	2	35	0.0586323	0.319906
GO:0008238	exopeptidase activity	4	112	0.0666231	0.319906
GO:0009116	nucleoside metabolic process	2	37	0.0647054	0.319906
GO:0009145	purine nucleoside triphosphate biosynthetic process	2	36	0.0616428	0.319906
GO:0009148	pyrimidine nucleoside triphosphate biosynthetic process	1	6	0.0658133	0.319906
GO:0009206	purine ribonucleoside triphosphate biosynthetic process	2	36	0.0616428	0.319906
GO:0009208	pyrimidine ribonucleoside triphosphate metabolic process	1	6	0.0658133	0.319906
GO:0009209	pyrimidine ribonucleoside triphosphate biosynthetic process	1	6	0.0658133	0.319906
GO:0016051	carbohydrate biosynthetic process	2	36	0.0616428	0.319906
GO:0016679	oxidoreductase activity, acting on diphenols and related substances as donors	1	5	0.0663851	0.319906
GO:0016755	transferase activity, transferring amino-acyl groups	1	5	0.0663851	0.319906
GO:0017144	drug metabolic process	7	315	0.0618921	0.319906
GO:0030234	enzyme regulator activity	6	201	0.0566521	0.319906
GO:0031396	regulation of protein ubiquitination	1	6	0.0658133	0.319906
GO:0033674	positive regulation of kinase activity	1	6	0.0658133	0.319906
GO:0034227	tRNA thio-modification	1	6	0.0658133	0.319906
GO:0044237	cellular metabolic process	29	2038	0.0667514	0.319906
GO:0044275	cellular carbohydrate catabolic process	1	6	0.0658133	0.319906
GO:0044429	mitochondrial part	5	176	0.0618962	0.319906
GO:0046036	CTP metabolic process	1	6	0.0658133	0.319906
GO:0061174	type I terminal bouton	1	5	0.0591627	0.319906
GO:0061919	process utilizing autophagic mechanism	2	35	0.0586323	0.319906
GO:1901135	carbohydrate derivative metabolic process	9	456	0.0669321	0.319906
GO:1901657	glycosyl compound metabolic process	2	37	0.0647054	0.319906
GO:0000045	autophagosome assembly	1	7	0.0763605	0.324806
GO:0005773	vacuole	2	36	0.0701507	0.324806
GO:0006144	purine nucleobase metabolic process	1	7	0.0763605	0.324806
GO:0006188	IMP biosynthetic process	1	7	0.0763605	0.324806
GO:0006605	protein targeting	2	39	0.0709809	0.324806
GO:0006813	potassium ion transport	1	7	0.0763605	0.324806
GO:0009081	branched-chain amino acid metabolic process	1	7	0.0763605	0.324806
GO:0009142	nucleoside triphosphate biosynthetic process	2	40	0.0741909	0.324806
GO:0009201	ribonucleoside triphosphate biosynthetic process	2	40	0.0741909	0.324806
GO:0017148	negative regulation of translation	1	7	0.0763605	0.324806
GO:0019637	organophosphate metabolic process	6	261	0.071772	0.324806
GO:0030150	protein import into mitochondrial matrix	1	7	0.0763605	0.324806
GO:0031967	organelle envelope	5	183	0.0706895	0.324806
GO:0031975	envelope	5	183	0.0706895	0.324806
GO:0034249	negative regulation of cellular amide metabolic process	1	7	0.0763605	0.324806
GO:0042451	purine nucleoside biosynthetic process	1	7	0.0763605	0.324806
GO:0044249	cellular biosynthetic process	14	824	0.0694146	0.324806
GO:0045261	proton-transporting ATP synthase complex, catalytic core F(1)	1	6	0.0705732	0.324806
GO:0045807	positive regulation of endocytosis	1	7	0.0763605	0.324806
GO:0046040	IMP metabolic process	1	7	0.0763605	0.324806
GO:0046129	purine ribonucleoside biosynthetic process	1	7	0.0763605	0.324806
GO:0098799	outer mitochondrial membrane protein complex	1	6	0.0705732	0.324806
GO:0099003	vesicle-mediated transport in synapse	1	7	0.0763605	0.324806
GO:0098793	presynapse	2	38	0.0770873	0.326336
GO:0003796	lysozyme activity	2	34	0.0780268	0.328748
GO:0031369	translation initiation factor binding	1	6	0.0791281	0.330258
GO:0031966	mitochondrial membrane	4	134	0.0791156	0.330258
GO:0044267	cellular protein metabolic process	11	617	0.0802833	0.333513
GO:0009897	external side of plasma membrane	1	7	0.0818469	0.336861
GO:1901576	organic substance biosynthetic process	14	844	0.0816171	0.336861
GO:0006213	pyrimidine nucleoside metabolic process	1	8	0.0867908	0.33693
GO:0009147	pyrimidine nucleoside triphosphate metabolic process	1	8	0.0867908	0.33693
GO:0009218	pyrimidine ribonucleotide metabolic process	1	8	0.0867908	0.33693
GO:0009220	pyrimidine ribonucleotide biosynthetic process	1	8	0.0867908	0.33693
GO:0046131	pyrimidine ribonucleoside metabolic process	1	8	0.0867908	0.33693
GO:0046132	pyrimidine ribonucleoside biosynthetic process	1	8	0.0867908	0.33693
GO:0046134	pyrimidine nucleoside biosynthetic process	1	8	0.0867908	0.33693
GO:0051491	positive regulation of filopodium assembly	1	8	0.0867908	0.33693
GO:0099504	synaptic vesicle cycle	1	8	0.0867908	0.33693
GO:0120034	positive regulation of plasma membrane bounded cell projection assembly	1	8	0.0867908	0.33693
GO:1901068	guanosine-containing compound metabolic process	1	8	0.0867908	0.33693
GO:1903320	regulation of protein modification by small protein conjugation or removal	1	8	0.0867908	0.33693
GO:1905037	autophagosome organization	1	8	0.0867908	0.33693
GO:0003747	translation release factor activity	1	7	0.0916987	0.345424
GO:0008079	translation termination factor activity	1	7	0.0916987	0.345424
GO:0009165	nucleotide biosynthetic process	3	95	0.0910366	0.345424
GO:0016614	oxidoreductase activity, acting on CH-OH group of donors	3	78	0.090334	0.345424
GO:0042887	amide transmembrane transporter activity	1	7	0.0916987	0.345424
GO:0043023	ribosomal large subunit binding	1	7	0.0916987	0.345424
GO:1901293	nucleoside phosphate biosynthetic process	3	95	0.0910366	0.345424
GO:0009127	purine nucleoside monophosphate biosynthetic process	2	46	0.0943728	0.35251
GO:0009168	purine ribonucleoside monophosphate biosynthetic process	2	46	0.0943728	0.35251
GO:0030100	regulation of endocytosis	1	9	0.0971054	0.355254
GO:0046112	nucleobase biosynthetic process	1	9	0.0971054	0.355254
GO:0046330	positive regulation of JNK cascade	1	9	0.0971054	0.355254
GO:0048663	neuron fate commitment	1	9	0.0971054	0.355254
GO:0050770	regulation of axonogenesis	1	9	0.0971054	0.355254
GO:0004867	serine-type endopeptidase inhibitor activity	2	39	0.0986999	0.359607
GO:0006644	phospholipid metabolic process	3	99	0.100029	0.362961
GO:0009150	purine ribonucleotide metabolic process	3	100	0.102332	0.368311
GO:0032268	regulation of cellular protein metabolic process	3	100	0.102332	0.368311
GO:0004805	trehalose-phosphatase activity	1	8	0.104099	0.370176
GO:0046658	anchored component of plasma membrane	1	9	0.10399	0.370176
GO:0052745	inositol phosphate phosphatase activity	1	8	0.104099	0.370176
GO:0001883	purine nucleoside binding	5	185	0.108414	0.371357
GO:0005525	GTP binding	5	185	0.108414	0.371357
GO:0006163	purine nucleotide metabolic process	3	102	0.107001	0.371357
GO:0007076	mitotic chromosome condensation	1	10	0.107306	0.371357
GO:0008654	phospholipid biosynthetic process	2	49	0.104996	0.371357
GO:0009156	ribonucleoside monophosphate biosynthetic process	2	50	0.108608	0.371357
GO:0032550	purine ribonucleoside binding	5	185	0.108414	0.371357
GO:0032874	positive regulation of stress-activated MAPK cascade	1	10	0.107306	0.371357
GO:0045793	positive regulation of cell size	1	10	0.107306	0.371357
GO:0070304	positive regulation of stress-activated protein kinase signaling cascade	1	10	0.107306	0.371357
GO:0001708	cell fate specification	1	11	0.117392	0.374027
GO:0001882	nucleoside binding	5	190	0.117804	0.374027
GO:0003993	acid phosphatase activity	1	9	0.116332	0.374027
GO:0004022	alcohol dehydrogenase (NAD) activity	1	9	0.116332	0.374027
GO:0005992	trehalose biosynthetic process	1	11	0.117392	0.374027
GO:0006418	tRNA aminoacylation for protein translation	2	51	0.112253	0.374027
GO:0006796	phosphate-containing compound metabolic process	6	297	0.115561	0.374027
GO:0009124	nucleoside monophosphate biosynthetic process	2	51	0.112253	0.374027
GO:0009259	ribonucleotide metabolic process	3	106	0.116588	0.374027
GO:0016616	oxidoreductase activity, acting on the CH-OH group of donors, NAD or NADP as acceptor	2	43	0.116209	0.374027
GO:0019001	guanyl nucleotide binding	5	186	0.110262	0.374027
GO:0019538	protein metabolic process	11	656	0.112322	0.374027
GO:0022804	active transmembrane transporter activity	4	135	0.112618	0.374027
GO:0032549	ribonucleoside binding	5	189	0.115895	0.374027
GO:0032561	guanyl ribonucleotide binding	5	186	0.110262	0.374027
GO:0046351	disaccharide biosynthetic process	1	11	0.117392	0.374027
GO:0051246	regulation of protein metabolic process	3	106	0.116588	0.374027
GO:0051347	positive regulation of transferase activity	1	11	0.117392	0.374027
GO:0051489	regulation of filopodium assembly	1	11	0.117392	0.374027
GO:0051650	establishment of vesicle localization	1	11	0.117392	0.374027
GO:0000943	retrotransposon nucleocapsid	1	11	0.125606	0.377967
GO:0003735	structural constituent of ribosome	4	139	0.121771	0.377967
GO:0004656	procollagen-proline 4-dioxygenase activity	1	10	0.128398	0.377967
GO:0005544	calcium-dependent phospholipid binding	1	10	0.128398	0.377967
GO:0005984	disaccharide metabolic process	1	12	0.127367	0.377967
GO:0005991	trehalose metabolic process	1	12	0.127367	0.377967
GO:0006399	tRNA metabolic process	3	109	0.123987	0.377967
GO:0006793	phosphorus metabolic process	6	300	0.119724	0.377967
GO:0009986	cell surface	1	11	0.125606	0.377967
GO:0016790	thiolester hydrolase activity	1	10	0.128398	0.377967
GO:0019203	carbohydrate phosphatase activity	1	10	0.128398	0.377967
GO:0019798	procollagen-proline dioxygenase activity	1	10	0.128398	0.377967
GO:0030261	chromosome condensation	1	12	0.127367	0.377967
GO:0031399	regulation of protein modification process	2	54	0.123376	0.377967
GO:0031543	peptidyl-proline dioxygenase activity	1	10	0.128398	0.377967
GO:0031545	peptidyl-proline 4-dioxygenase activity	1	10	0.128398	0.377967
GO:0031625	ubiquitin protein ligase binding	1	10	0.128398	0.377967
GO:0043038	amino acid activation	2	54	0.123376	0.377967
GO:0043039	tRNA aminoacylation	2	54	0.123376	0.377967
GO:0043195	terminal bouton	1	11	0.125606	0.377967
GO:0044389	ubiquitin-like protein ligase binding	1	10	0.128398	0.377967
GO:0051648	vesicle localization	1	12	0.127367	0.377967
GO:0005758	mitochondrial intermembrane space	1	12	0.13622	0.386073
GO:0007033	vacuole organization	1	13	0.137232	0.386073
GO:0009056	catabolic process	7	382	0.135678	0.386073
GO:0009112	nucleobase metabolic process	1	13	0.137232	0.386073
GO:0009163	nucleoside biosynthetic process	1	13	0.137232	0.386073
GO:0010769	regulation of cell morphogenesis involved in differentiation	1	13	0.137232	0.386073
GO:0019693	ribose phosphate metabolic process	3	114	0.13669	0.386073
GO:0031970	organelle envelope lumen	1	12	0.13622	0.386073
GO:0032543	mitochondrial translation	1	13	0.137232	0.386073
GO:0042455	ribonucleoside biosynthetic process	1	13	0.137232	0.386073
GO:0044238	primary metabolic process	27	1988	0.131798	0.386073
GO:0046173	polyol biosynthetic process	1	13	0.137232	0.386073
GO:0098552	side of membrane	1	12	0.13622	0.386073
GO:1901659	glycosyl compound biosynthetic process	1	13	0.137232	0.386073
GO:0005198	structural molecule activity	9	435	0.139059	0.387604
GO:0051536	iron-sulfur cluster binding	2	48	0.139084	0.387604
GO:0051540	metal cluster binding	2	48	0.139084	0.387604
GO:0046933	proton-transporting ATP synthase activity, rotational mechanism	1	11	0.140302	0.389776
GO:0002097	tRNA wobble base modification	1	15	0.156633	0.392225
GO:0002098	tRNA wobble uridine modification	1	15	0.156633	0.392225
GO:0003723	RNA binding	10	503	0.147904	0.392225
GO:0004869	cysteine-type endopeptidase inhibitor activity	1	12	0.152044	0.392225
GO:0005739	mitochondrion	6	300	0.155479	0.392225
GO:0005977	glycogen metabolic process	1	15	0.156633	0.392225
GO:0006073	cellular glucan metabolic process	1	15	0.156633	0.392225
GO:0006112	energy reserve metabolic process	1	15	0.156633	0.392225
GO:0006221	pyrimidine nucleotide biosynthetic process	1	15	0.156633	0.392225
GO:0007269	neurotransmitter secretion	1	14	0.146986	0.392225
GO:0007552	metamorphosis	2	62	0.15422	0.392225
GO:0009267	cellular response to starvation	1	14	0.146986	0.392225
GO:0009312	oligosaccharide biosynthetic process	1	15	0.156633	0.392225
GO:0009886	post-embryonic animal morphogenesis	2	61	0.150282	0.392225
GO:0015672	monovalent inorganic cation transport	2	62	0.15422	0.392225
GO:0015850	organic hydroxy compound transport	1	14	0.146986	0.392225
GO:0015918	sterol transport	1	14	0.146986	0.392225
GO:0016780	phosphotransferase activity, for other substituted phosphate groups	1	12	0.152044	0.392225
GO:0016840	carbon-nitrogen lyase activity	1	12	0.152044	0.392225
GO:0030301	cholesterol transport	1	14	0.146986	0.392225
GO:0031668	cellular response to extracellular stimulus	1	15	0.156633	0.392225
GO:0031669	cellular response to nutrient levels	1	15	0.156633	0.392225
GO:0032365	intracellular lipid transport	1	14	0.146986	0.392225
GO:0032366	intracellular sterol transport	1	14	0.146986	0.392225
GO:0032367	intracellular cholesterol transport	1	14	0.146986	0.392225
GO:0043679	axon terminus	1	14	0.157066	0.392225
GO:0044042	glucan metabolic process	1	15	0.156633	0.392225
GO:0044306	neuron projection terminus	1	14	0.157066	0.392225
GO:0044743	protein transmembrane import into intracellular organelle	1	15	0.156633	0.392225
GO:0045859	regulation of protein kinase activity	1	15	0.156633	0.392225
GO:0046328	regulation of JNK cascade	1	15	0.156633	0.392225
GO:0048707	instar larval or pupal morphogenesis	2	61	0.150282	0.392225
GO:0060491	regulation of cell projection assembly	1	14	0.146986	0.392225
GO:0072521	purine-containing compound metabolic process	3	119	0.149827	0.392225
GO:0099643	signal release from synapse	1	14	0.146986	0.392225
GO:0120032	regulation of plasma membrane bounded cell projection assembly	1	14	0.146986	0.392225
GO:0004364	glutathione transferase activity	1	13	0.163628	0.401432
GO:0008271	secondary active sulfate transmembrane transporter activity	1	13	0.163628	0.401432
GO:0008361	regulation of cell size	1	16	0.166172	0.401432
GO:0009144	purine nucleoside triphosphate metabolic process	2	64	0.162155	0.401432
GO:0009205	purine ribonucleoside triphosphate metabolic process	2	64	0.162155	0.401432
GO:0010975	regulation of neuron projection development	1	16	0.166172	0.401432
GO:0015116	sulfate transmembrane transporter activity	1	13	0.163628	0.401432
GO:0016776	phosphotransferase activity, phosphate group as acceptor	1	13	0.163628	0.401432
GO:0019751	polyol metabolic process	1	16	0.166172	0.401432
GO:0032872	regulation of stress-activated MAPK cascade	1	16	0.166172	0.401432
GO:0043549	regulation of kinase activity	1	16	0.166172	0.401432
GO:0060627	regulation of vesicle-mediated transport	1	16	0.166172	0.401432
GO:0004812	aminoacyl-tRNA ligase activity	2	54	0.16767	0.402862
GO:0016875	ligase activity, forming carbon-oxygen bonds	2	54	0.16767	0.402862
GO:0051130	positive regulation of cellular component organization	2	66	0.170165	0.407755
GO:0009311	oligosaccharide metabolic process	1	17	0.175605	0.411908
GO:0023061	signal release	1	17	0.175605	0.411908
GO:0043410	positive regulation of MAPK cascade	1	17	0.175605	0.411908
GO:0050661	NADP binding	1	14	0.175054	0.411908
GO:0070302	regulation of stress-activated protein kinase signaling cascade	1	17	0.175605	0.411908
GO:0071496	cellular response to external stimulus	1	17	0.175605	0.411908
GO:0140053	mitochondrial gene expression	1	17	0.175605	0.411908
GO:1990542	mitochondrial transmembrane transport	1	17	0.175605	0.411908
GO:0003743	translation initiation factor activity	2	56	0.177415	0.415057
GO:0009199	ribonucleoside triphosphate metabolic process	2	68	0.178243	0.4159
GO:0005976	polysaccharide metabolic process	1	18	0.184934	0.419474
GO:0006220	pyrimidine nucleotide metabolic process	1	18	0.184934	0.419474
GO:0006665	sphingolipid metabolic process	1	18	0.184934	0.419474
GO:0009126	purine nucleoside monophosphate metabolic process	2	70	0.186381	0.419474
GO:0009167	purine ribonucleoside monophosphate metabolic process	2	70	0.186381	0.419474
GO:0015985	energy coupled proton transport, down electrochemical gradient	1	18	0.184934	0.419474
GO:0015986	ATP synthesis coupled proton transport	1	18	0.184934	0.419474
GO:0044264	cellular polysaccharide metabolic process	1	18	0.184934	0.419474
GO:0061783	peptidoglycan muralytic activity	2	57	0.18232	0.419474
GO:0065002	intracellular protein transmembrane transport	1	18	0.184934	0.419474
GO:0071806	protein transmembrane transport	1	18	0.184934	0.419474
GO:0072528	pyrimidine-containing compound biosynthetic process	1	18	0.184934	0.419474
GO:1901575	organic substance catabolic process	6	342	0.185536	0.419474
GO:1901682	sulfur compound transmembrane transporter activity	1	15	0.186326	0.419474
GO:0150034	distal axon	1	17	0.187408	0.420721
GO:0002165	instar larval or pupal development	2	71	0.19047	0.425447
GO:0009141	nucleoside triphosphate metabolic process	2	71	0.19047	0.425447
GO:0001934	positive regulation of protein phosphorylation	1	19	0.194158	0.426189
GO:0006626	protein targeting to mitochondrion	1	19	0.194158	0.426189
GO:0017111	nucleoside-triphosphatase activity	9	471	0.192986	0.426189
GO:0031346	positive regulation of cell projection organization	1	19	0.194158	0.426189
GO:0046148	pigment biosynthetic process	1	19	0.194158	0.426189
GO:0046165	alcohol biosynthetic process	1	19	0.194158	0.426189
GO:1901606	alpha-amino acid catabolic process	1	19	0.194158	0.426189
GO:0018024	histone-lysine N-methyltransferase activity	1	16	0.197444	0.430268
GO:0043022	ribosome binding	1	16	0.197444	0.430268
GO:0044444	cytoplasmic part	16	1052	0.197468	0.430268
GO:0000070	mitotic sister chromatid segregation	1	20	0.20328	0.435461
GO:0006836	neurotransmitter transport	1	20	0.20328	0.435461
GO:0009063	cellular amino acid catabolic process	1	20	0.20328	0.435461
GO:0009161	ribonucleoside monophosphate metabolic process	2	74	0.202812	0.435461
GO:0016887	ATPase activity	4	170	0.20212	0.435461
GO:0070585	protein localization to mitochondrion	1	20	0.20328	0.435461
GO:0072655	establishment of protein localization to mitochondrion	1	20	0.20328	0.435461
GO:0009123	nucleoside monophosphate metabolic process	2	75	0.206947	0.441372
GO:0031225	anchored component of membrane	1	19	0.207033	0.441372
GO:0005201	extracellular matrix structural constituent	1	17	0.208413	0.442004
GO:0009059	macromolecule biosynthetic process	8	509	0.210732	0.442004
GO:0016462	pyrophosphatase activity	9	482	0.211092	0.442004
GO:0019205	nucleobase-containing compound kinase activity	1	17	0.208413	0.442004
GO:0034645	cellular macromolecule biosynthetic process	8	508	0.209215	0.442004
GO:0042278	purine nucleoside metabolic process	1	21	0.212301	0.442004
GO:0042327	positive regulation of phosphorylation	1	21	0.212301	0.442004
GO:0043085	positive regulation of catalytic activity	1	21	0.212301	0.442004
GO:0046128	purine ribonucleoside metabolic process	1	21	0.212301	0.442004
GO:0051338	regulation of transferase activity	1	21	0.212301	0.442004
GO:0051704	multi-organism process	4	211	0.213312	0.442037
GO:0055085	transmembrane transport	4	211	0.213312	0.442037
GO:0000049	tRNA binding	1	19	0.229905	0.446524
GO:0010562	positive regulation of phosphorus metabolic process	1	23	0.230043	0.446524
GO:0015399	primary active transmembrane transporter activity	2	66	0.227212	0.446524
GO:0015405	P-P-bond-hydrolysis-driven transmembrane transporter activity	2	66	0.227212	0.446524
GO:0015934	large ribosomal subunit	1	20	0.216669	0.446524
GO:0016042	lipid catabolic process	2	79	0.223578	0.446524
GO:0016278	lysine N-methyltransferase activity	1	19	0.229905	0.446524
GO:0016279	protein-lysine N-methyltransferase activity	1	19	0.229905	0.446524
GO:0016706	oxidoreductase activity, acting on paired donors, with incorporation or reduction of molecular oxygen, 2-oxoglutarate as one donor, and incorporation of one atom each of oxygen into both donors	1	19	0.229905	0.446524
GO:0016763	transferase activity, transferring pentosyl groups	1	18	0.219232	0.446524
GO:0016818	hydrolase activity, acting on acid anhydrides, in phosphorus-containing anhydrides	9	488	0.221254	0.446524
GO:0019207	kinase regulator activity	1	19	0.229905	0.446524
GO:0019887	protein kinase regulator activity	1	18	0.219232	0.446524
GO:0019901	protein kinase binding	1	18	0.219232	0.446524
GO:0031418	L-ascorbic acid binding	1	18	0.219232	0.446524
GO:0032101	regulation of response to external stimulus	1	23	0.230043	0.446524
GO:0040012	regulation of locomotion	1	22	0.221221	0.446524
GO:0042054	histone methyltransferase activity	1	19	0.229905	0.446524
GO:0042626	ATPase activity, coupled to transmembrane movement of substances	2	65	0.222174	0.446524
GO:0044281	small molecule metabolic process	8	517	0.223034	0.446524
GO:0045259	proton-transporting ATP synthase complex	1	20	0.216669	0.446524
GO:0045664	regulation of neuron differentiation	1	22	0.221221	0.446524
GO:0045937	positive regulation of phosphate metabolic process	1	23	0.230043	0.446524
GO:0051050	positive regulation of transport	1	22	0.221221	0.446524
GO:0051270	regulation of cellular component movement	1	22	0.221221	0.446524
GO:0072527	pyrimidine-containing compound metabolic process	1	23	0.230043	0.446524
GO:0080135	regulation of cellular response to stress	1	23	0.230043	0.446524
GO:0140014	mitotic nuclear division	1	23	0.230043	0.446524
GO:1990904	ribonucleoprotein complex	5	268	0.224451	0.446524
GO:0009791	post-embryonic development	2	81	0.231937	0.44922
GO:0000819	sister chromatid segregation	1	24	0.238765	0.453812
GO:0015291	secondary active transmembrane transporter activity	2	68	0.237312	0.453812
GO:0016702	oxidoreductase activity, acting on single donors with incorporation of molecular oxygen, incorporation of two atoms of oxygen	1	20	0.240433	0.453812
GO:0016788	hydrolase activity, acting on ester bonds	8	434	0.240154	0.453812
GO:0016817	hydrolase activity, acting on acid anhydrides	9	498	0.238608	0.453812
GO:0019900	kinase binding	1	20	0.240433	0.453812
GO:0022604	regulation of cell morphogenesis	1	24	0.238765	0.453812
GO:0033178	proton-transporting two-sector ATPase complex, catalytic domain	1	22	0.235595	0.453812
GO:0033267	axon part	1	22	0.235595	0.453812
GO:0051537	2 iron, 2 sulfur cluster binding	1	20	0.240433	0.453812
GO:0097458	neuron part	2	77	0.239368	0.453812
GO:0098805	whole membrane	2	77	0.239368	0.453812
GO:0006810	transport	10	688	0.241183	0.454261
GO:0000793	condensed chromosome	1	23	0.244889	0.456161
GO:0006753	nucleoside phosphate metabolic process	3	153	0.247836	0.456161
GO:0008237	metallopeptidase activity	5	247	0.247559	0.456161
GO:0009117	nucleotide metabolic process	3	153	0.247836	0.456161
GO:0010506	regulation of autophagy	1	25	0.247391	0.456161
GO:0032269	negative regulation of cellular protein metabolic process	1	25	0.247391	0.456161
GO:0042157	lipoprotein metabolic process	1	25	0.247391	0.456161
GO:0042594	response to starvation	1	25	0.247391	0.456161
GO:0044456	synapse part	2	78	0.243868	0.456161
GO:0051248	negative regulation of protein metabolic process	1	25	0.247391	0.456161
GO:0097367	carbohydrate derivative binding	21	1313	0.246546	0.456161
GO:0006807	nitrogen compound metabolic process	23	1784	0.250152	0.456923
GO:0016701	oxidoreductase activity, acting on single donors with incorporation of molecular oxygen	1	21	0.250819	0.456923
GO:0031406	carboxylic acid binding	1	21	0.250819	0.456923
GO:0043177	organic acid binding	1	21	0.250819	0.456923
GO:0044769	ATPase activity, coupled to transmembrane movement of ions, rotational mechanism	1	21	0.250819	0.456923
GO:0034660	ncRNA metabolic process	3	155	0.253933	0.461649
GO:0016052	carbohydrate catabolic process	1	26	0.255921	0.464314
GO:0043492	ATPase activity, coupled to movement of substances	2	72	0.257577	0.466366
GO:0051234	establishment of localization	10	700	0.258455	0.467005
GO:0006520	cellular amino acid metabolic process	3	157	0.260054	0.468941
GO:0009119	ribonucleoside metabolic process	1	27	0.264356	0.470025
GO:0009991	response to extracellular stimulus	1	27	0.264356	0.470025
GO:0031401	positive regulation of protein modification process	1	27	0.264356	0.470025
GO:0031667	response to nutrient levels	1	27	0.264356	0.470025
GO:0043170	macromolecule metabolic process	19	1454	0.263324	0.470025
GO:0043408	regulation of MAPK cascade	1	27	0.264356	0.470025
GO:0060341	regulation of cellular localization	1	27	0.264356	0.470025
GO:0008234	cysteine-type peptidase activity	2	74	0.267724	0.473175
GO:0015631	tubulin binding	2	74	0.267724	0.473175
GO:0019842	vitamin binding	2	74	0.267724	0.473175
GO:0006812	cation transport	2	90	0.269753	0.475223
GO:0046907	intracellular transport	4	234	0.269952	0.475223
GO:0017038	protein import	1	28	0.272697	0.479106
GO:0098772	molecular function regulator	6	321	0.273705	0.479929
GO:0010467	gene expression	9	630	0.275277	0.481735
GO:0042995	cell projection	2	86	0.279944	0.487813
GO:0044093	positive regulation of molecular function	1	29	0.280945	0.487813
GO:0120025	plasma membrane bounded cell projection	2	86	0.279944	0.487813
GO:1901617	organic hydroxy compound biosynthetic process	1	29	0.280945	0.487813
GO:0016791	phosphatase activity	3	136	0.283576	0.491422
GO:0006417	regulation of translation	1	30	0.289101	0.498084
GO:0042440	pigment metabolic process	1	30	0.289101	0.498084
GO:0045202	synapse	2	88	0.28896	0.498084
GO:0006066	alcohol metabolic process	1	31	0.297167	0.510002
GO:0006897	endocytosis	1	31	0.297167	0.510002
GO:0015020	glucuronosyltransferase activity	1	26	0.300672	0.514034
GO:0043021	ribonucleoprotein complex binding	1	26	0.300672	0.514034
GO:0006400	tRNA modification	1	32	0.305142	0.518683
GO:0051656	establishment of organelle localization	1	32	0.305142	0.518683
GO:0098813	nuclear chromosome segregation	1	32	0.305142	0.518683
GO:0003924	GTPase activity	3	142	0.305985	0.519124
GO:0030424	axon	1	30	0.306886	0.51966
GO:0006575	cellular modified amino acid metabolic process	1	33	0.313029	0.52805
GO:0032446	protein modification by small protein conjugation	1	33	0.313029	0.52805
GO:0001505	regulation of neurotransmitter levels	1	34	0.320827	0.531127
GO:0005328	neurotransmitter:sodium symporter activity	1	28	0.31968	0.531127
GO:0006754	ATP biosynthetic process	1	34	0.320827	0.531127
GO:0009057	macromolecule catabolic process	3	176	0.318994	0.531127
GO:0019829	cation-transporting ATPase activity	1	28	0.31968	0.531127
GO:0022603	regulation of anatomical structure morphogenesis	1	34	0.320827	0.531127
GO:0022853	active ion transmembrane transporter activity	1	28	0.31968	0.531127
GO:0034248	regulation of cellular amide metabolic process	1	34	0.320827	0.531127
GO:0042625	ATPase coupled ion transmembrane transporter activity	1	28	0.31968	0.531127
GO:0048029	monosaccharide binding	1	28	0.31968	0.531127
GO:0004521	endoribonuclease activity	1	29	0.328991	0.537633
GO:0006839	mitochondrial transport	1	35	0.328539	0.537633
GO:0008170	N-methyltransferase activity	1	29	0.328991	0.537633
GO:0015370	solute:sodium symporter activity	1	29	0.328991	0.537633
GO:0050767	regulation of neurogenesis	1	35	0.328539	0.537633
GO:0098657	import into cell	1	35	0.328539	0.537633
GO:1902533	positive regulation of intracellular signal transduction	1	35	0.328539	0.537633
GO:0051649	establishment of localization in cell	4	258	0.331684	0.54005
GO:1901565	organonitrogen compound catabolic process	3	180	0.331497	0.54005
GO:0005326	neurotransmitter transporter activity	1	30	0.338175	0.543958
GO:0006629	lipid metabolic process	5	339	0.334981	0.543958
GO:0008276	protein methyltransferase activity	1	30	0.338175	0.543958
GO:0016831	carboxy-lyase activity	1	30	0.338175	0.543958
GO:0044260	cellular macromolecule metabolic process	13	1004	0.336769	0.543958
GO:0051287	NAD binding	1	30	0.338175	0.543958
GO:0140101	catalytic activity, acting on a tRNA	2	88	0.338368	0.543958
GO:0005743	mitochondrial inner membrane	2	100	0.342663	0.547079
GO:0006323	DNA packaging	1	37	0.343705	0.547079
GO:0007059	chromosome segregation	1	37	0.343705	0.547079
GO:0030163	protein catabolic process	2	107	0.340945	0.547079
GO:0044089	positive regulation of cellular component biogenesis	1	37	0.343705	0.547079
GO:0055086	nucleobase-containing small molecule metabolic process	3	184	0.344002	0.547079
GO:0070469	respiratory chain	1	35	0.348062	0.552549
GO:0001932	regulation of protein phosphorylation	1	38	0.351161	0.556036
GO:0019866	organelle inner membrane	2	102	0.35151	0.556036
GO:0015294	solute:cation symporter activity	1	32	0.356171	0.562409
GO:0008144	drug binding	17	1120	0.356925	0.5626
GO:0030001	metal ion transport	1	39	0.358534	0.564137
GO:0042302	structural constituent of cuticle	4	223	0.362304	0.569061
GO:0000280	nuclear division	1	40	0.365825	0.56956
GO:0006643	membrane lipid metabolic process	1	40	0.365825	0.56956
GO:0006869	lipid transport	1	40	0.365825	0.56956
GO:0050662	coenzyme binding	4	224	0.365422	0.56956
GO:0051213	dioxygenase activity	1	33	0.364987	0.56956
GO:0008610	lipid biosynthetic process	2	114	0.369753	0.574668
GO:0010608	posttranscriptional regulation of gene expression	1	41	0.373035	0.575743
GO:0016054	organic acid catabolic process	1	41	0.373035	0.575743
GO:0042981	regulation of apoptotic process	1	41	0.373035	0.575743
GO:0046395	carboxylic acid catabolic process	1	41	0.373035	0.575743
GO:0015293	symporter activity	1	34	0.373682	0.575743
GO:0006887	exocytosis	1	42	0.380164	0.577719
GO:0007424	open tracheal system development	1	42	0.380164	0.577719
GO:0031329	regulation of cellular catabolic process	1	42	0.380164	0.577719
GO:0034404	nucleobase-containing small molecule biosynthetic process	1	42	0.380164	0.577719
GO:0044815	DNA packaging complex	1	39	0.379254	0.577719
GO:0060541	respiratory system development	1	42	0.380164	0.577719
GO:0071103	DNA conformation change	1	42	0.380164	0.577719
GO:1901137	carbohydrate derivative biosynthetic process	3	195	0.378298	0.577719
GO:0006950	response to stress	5	359	0.380845	0.577766
GO:0016765	transferase activity, transferring alkyl or aryl (other than methyl) groups	1	35	0.38226	0.577941
GO:0016830	carbon-carbon lyase activity	1	35	0.38226	0.577941
GO:0051179	localization	10	781	0.384312	0.580057
GO:0032535	regulation of cellular component size	1	43	0.387213	0.582457
GO:0042325	regulation of phosphorylation	1	43	0.387213	0.582457
GO:0044255	cellular lipid metabolic process	3	199	0.390702	0.586712
GO:0010876	lipid localization	1	44	0.394184	0.589948
GO:0045165	cell fate commitment	1	44	0.394184	0.589948
GO:0016757	transferase activity, transferring glycosyl groups	3	166	0.395642	0.591135
GO:0007268	chemical synaptic transmission	1	45	0.401076	0.59416
GO:0015103	inorganic anion transmembrane transporter activity	1	37	0.399068	0.59416
GO:0043005	neuron projection	1	42	0.401676	0.59416
GO:0098916	anterograde trans-synaptic signaling	1	45	0.401076	0.59416
GO:0099536	synaptic signaling	1	45	0.401076	0.59416
GO:0099537	trans-synaptic signaling	1	45	0.401076	0.59416
GO:0003700	DNA-binding transcription factor activity	5	305	0.403214	0.595444
GO:0006915	apoptotic process	1	46	0.407892	0.598376
GO:0019752	carboxylic acid metabolic process	4	287	0.407331	0.598376
GO:0043067	regulation of programmed cell death	1	46	0.407892	0.598376
GO:0048285	organelle fission	1	46	0.407892	0.598376
GO:0044391	ribosomal subunit	1	43	0.408971	0.59897
GO:1902600	proton transmembrane transport	1	47	0.414631	0.606262
GO:0043436	oxoacid metabolic process	4	291	0.417709	0.609759
GO:0006082	organic acid metabolic process	4	292	0.420298	0.61198
GO:0009894	regulation of catabolic process	1	48	0.421295	0.61198
GO:0080134	regulation of response to stress	1	48	0.421295	0.61198
GO:0019220	regulation of phosphate metabolic process	1	49	0.427885	0.617758
GO:0044248	cellular catabolic process	4	295	0.428053	0.617758
GO:0050790	regulation of catalytic activity	1	49	0.427885	0.617758
GO:0051174	regulation of phosphorus metabolic process	1	49	0.427885	0.617758
GO:0006811	ion transport	2	129	0.429764	0.619223
GO:0004177	aminopeptidase activity	1	41	0.431334	0.620479
GO:0071702	organic substance transport	4	297	0.43321	0.622171
GO:0032270	positive regulation of cellular protein metabolic process	1	51	0.440844	0.631095
GO:0060284	regulation of cell development	1	51	0.440844	0.631095
GO:0042578	phosphoric ester hydrolase activity	3	179	0.443127	0.633344
GO:0031090	organelle membrane	4	282	0.44786	0.639081
GO:0004540	ribonuclease activity	1	44	0.454401	0.641997
GO:0009451	RNA modification	1	53	0.453514	0.641997
GO:0015031	protein transport	3	220	0.45472	0.641997
GO:0048037	cofactor binding	7	467	0.454959	0.641997
GO:0051247	positive regulation of protein metabolic process	1	53	0.453514	0.641997
GO:0051640	organelle localization	1	53	0.453514	0.641997
GO:0072594	establishment of protein localization to organelle	1	53	0.453514	0.641997
GO:0016469	proton-transporting two-sector ATPase complex	1	50	0.457629	0.644742
GO:0090066	regulation of anatomical structure size	1	54	0.459743	0.645674
GO:1901615	organic hydroxy compound metabolic process	1	54	0.459743	0.645674
GO:0000287	magnesium ion binding	1	45	0.461882	0.647655
GO:0008033	tRNA processing	1	55	0.465902	0.64818
GO:0015833	peptide transport	3	223	0.463668	0.64818
GO:0098655	cation transmembrane transport	1	55	0.465902	0.64818
GO:0098660	inorganic ion transmembrane transport	1	55	0.465902	0.64818
GO:0098662	inorganic cation transmembrane transport	1	55	0.465902	0.64818
GO:0030170	pyridoxal phosphate binding	1	46	0.469262	0.64926
GO:0042886	amide transport	3	225	0.4696	0.64926
GO:0051641	cellular localization	4	311	0.468971	0.64926
GO:0070279	vitamin B6 binding	1	46	0.469262	0.64926
GO:0010941	regulation of cell death	1	56	0.471993	0.650545
GO:0140098	catalytic activity, acting on RNA	3	187	0.471647	0.650545
GO:0045184	establishment of protein localization	3	227	0.475504	0.654371
GO:0042623	ATPase activity, coupled	2	117	0.476408	0.654601
GO:0051960	regulation of nervous system development	1	57	0.478015	0.655795
GO:0001067	regulatory region nucleic acid binding	1	48	0.48372	0.657873
GO:0008509	anion transmembrane transporter activity	1	48	0.48372	0.657873
GO:0008757	S-adenosylmethionine-dependent methyltransferase activity	1	48	0.48372	0.657873
GO:0016758	transferase activity, transferring hexosyl groups	2	118	0.480868	0.657873
GO:0044212	transcription regulatory region DNA binding	1	48	0.48372	0.657873
GO:0045595	regulation of cell differentiation	1	58	0.483969	0.657873
GO:0015074	DNA integration	1	59	0.489857	0.662836
GO:0034220	ion transmembrane transport	1	59	0.489857	0.662836
GO:0046034	ATP metabolic process	1	59	0.489857	0.662836
GO:0004519	endonuclease activity	1	49	0.490803	0.663106
GO:0006457	protein folding	1	60	0.495679	0.667665
GO:0044282	small molecule catabolic process	1	60	0.495679	0.667665
GO:0008194	UDP-glycosyltransferase activity	1	50	0.497789	0.669492
GO:0006650	glycerophospholipid metabolic process	1	61	0.501436	0.672736
GO:0034654	nucleobase-containing compound biosynthetic process	3	236	0.501714	0.672736
GO:1903047	mitotic cell cycle process	1	62	0.507128	0.678971
GO:0034641	cellular nitrogen compound metabolic process	13	1122	0.507942	0.679038
GO:0033036	macromolecule localization	4	327	0.508895	0.679291
GO:0005543	phospholipid binding	1	52	0.511477	0.681713
GO:0032940	secretion by cell	1	63	0.512756	0.681913
GO:0048522	positive regulation of cellular process	3	240	0.513161	0.681913
GO:0006886	intracellular protein transport	2	152	0.515752	0.684334
GO:0010558	negative regulation of macromolecule biosynthetic process	1	64	0.518321	0.684677
GO:0065009	regulation of molecular function	1	64	0.518321	0.684677
GO:2000113	negative regulation of cellular macromolecule biosynthetic process	1	64	0.518321	0.684677
GO:0044463	cell projection part	1	60	0.520346	0.685315
GO:0120038	plasma membrane bounded cell projection part	1	60	0.520346	0.685315
GO:0003777	microtubule motor activity	1	54	0.524795	0.687102
GO:0009967	positive regulation of signal transduction	1	65	0.523824	0.687102
GO:0046486	glycerolipid metabolic process	1	65	0.523824	0.687102
GO:0098588	bounding membrane of organelle	2	144	0.524354	0.687102
GO:0007005	mitochondrion organization	1	66	0.529265	0.688644
GO:0009890	negative regulation of biosynthetic process	1	66	0.529265	0.688644
GO:0015980	energy derivation by oxidation of organic compounds	1	66	0.529265	0.688644
GO:0031327	negative regulation of cellular biosynthetic process	1	66	0.529265	0.688644
GO:0044283	small molecule biosynthetic process	2	156	0.529846	0.688644
GO:0009055	electron transfer activity	1	55	0.531318	0.68955
GO:0071705	nitrogen compound transport	3	247	0.532871	0.690557
GO:0043168	anion binding	18	1318	0.537717	0.695823
GO:0033365	protein localization to organelle	1	68	0.539964	0.696703
GO:1901605	alpha-amino acid metabolic process	1	68	0.539964	0.696703
GO:0048583	regulation of response to stimulus	3	251	0.543941	0.700817
GO:0007018	microtubule-based movement	1	72	0.560651	0.719219
GO:0010647	positive regulation of cell communication	1	72	0.560651	0.719219
GO:0023056	positive regulation of signaling	1	72	0.560651	0.719219
GO:0051049	regulation of transport	1	73	0.565678	0.724622
GO:0008017	microtubule binding	1	61	0.568635	0.727362
GO:0044455	mitochondrial membrane part	1	69	0.57063	0.727844
GO:0070647	protein modification by small protein conjugation or removal	1	74	0.570649	0.727844
GO:0016829	lyase activity	2	140	0.572886	0.72965
GO:0051128	regulation of cellular component organization	2	169	0.573757	0.729714
GO:0008104	protein localization	3	263	0.576266	0.730813
GO:0098798	mitochondrial protein complex	1	70	0.575885	0.730813
GO:0004222	metalloendopeptidase activity	2	142	0.580649	0.735323
GO:0019438	aromatic compound biosynthetic process	3	265	0.581519	0.735377
GO:0036094	small molecule binding	18	1351	0.583204	0.735416
GO:0140110	transcription regulator activity	5	374	0.582688	0.735416
GO:0046903	secretion	1	77	0.585229	0.736924
GO:0000278	mitotic cell cycle	1	78	0.589979	0.740808
GO:0070925	organelle assembly	1	78	0.589979	0.740808
GO:0016746	transferase activity, transferring acyl groups	2	146	0.595866	0.747144
GO:0048518	positive regulation of biological process	3	272	0.599593	0.750758
GO:0048584	positive regulation of response to stimulus	1	82	0.608454	0.760782
GO:0018130	heterocycle biosynthetic process	3	277	0.6122	0.76439
GO:0044087	regulation of cellular component biogenesis	1	84	0.617383	0.76978
GO:0007267	cell-cell signaling	1	85	0.621772	0.774167
GO:0015078	proton transmembrane transporter activity	1	72	0.629561	0.782769
GO:0030154	cell differentiation	3	286	0.634242	0.787488
GO:0034613	cellular protein localization	2	189	0.635512	0.787963
GO:0006091	generation of precursor metabolites and energy	1	89	0.638838	0.789885
GO:0051172	negative regulation of nitrogen compound metabolic process	1	89	0.638838	0.789885
GO:0016192	vesicle-mediated transport	2	192	0.644164	0.791925
GO:0016874	ligase activity	2	159	0.642479	0.791925
GO:0031226	intrinsic component of plasma membrane	1	84	0.643112	0.791925
GO:0032555	purine ribonucleotide binding	14	1095	0.644942	0.791925
GO:1901362	organic cyclic compound biosynthetic process	3	290	0.643767	0.791925
GO:0017076	purine nucleotide binding	14	1097	0.647742	0.793171
GO:0035556	intracellular signal transduction	2	193	0.647013	0.793171
GO:0006511	ubiquitin-dependent protein catabolic process	1	92	0.651139	0.796235
GO:0019941	modification-dependent protein catabolic process	1	93	0.655148	0.798194
GO:0043632	modification-dependent macromolecule catabolic process	1	93	0.655148	0.798194
GO:0048869	cellular developmental process	3	295	0.655435	0.798194
GO:0032553	ribonucleotide binding	14	1105	0.658831	0.801232
GO:0070727	cellular macromolecule localization	2	199	0.66374	0.805
GO:2000026	regulation of multicellular organismal development	1	95	0.663029	0.805
GO:0000166	nucleotide binding	16	1267	0.671369	0.808567
GO:0004518	nuclease activity	1	81	0.673	0.808567
GO:0008289	lipid binding	1	81	0.673	0.808567
GO:0043228	non-membrane-bounded organelle	7	643	0.673048	0.808567
GO:0043232	intracellular non-membrane-bounded organelle	7	643	0.673048	0.808567
GO:0051603	proteolysis involved in cellular protein catabolic process	1	97	0.670733	0.808567
GO:1901265	nucleoside phosphate binding	16	1267	0.671369	0.808567
GO:0031324	negative regulation of cellular metabolic process	1	98	0.67452	0.809242
GO:0005694	chromosome	2	190	0.675646	0.8095
GO:0044257	cellular protein catabolic process	1	99	0.678265	0.811544
GO:0034470	ncRNA processing	1	100	0.681966	0.814877
GO:0022402	cell cycle process	1	101	0.685626	0.817053
GO:0055114	oxidation-reduction process	1	101	0.685626	0.817053
GO:0016853	isomerase activity	1	86	0.694909	0.827007
GO:0051173	positive regulation of nitrogen compound metabolic process	1	104	0.69636	0.827626
GO:0003774	motor activity	1	89	0.707349	0.839564
GO:0016491	oxidoreductase activity	8	673	0.708526	0.83984
GO:0010604	positive regulation of macromolecule metabolic process	1	110	0.716759	0.845798
GO:0019899	enzyme binding	2	183	0.717359	0.845798
GO:0035639	purine ribonucleoside triphosphate binding	13	1071	0.716051	0.845798
GO:0050660	flavin adenine dinucleotide binding	1	91	0.715362	0.845798
GO:0044877	protein-containing complex binding	1	92	0.719287	0.846415
GO:0048468	cell development	2	221	0.719786	0.846415
GO:0031325	positive regulation of cellular metabolic process	1	112	0.723255	0.849371
GO:0010629	negative regulation of gene expression	1	114	0.729604	0.855697
GO:0030182	neuron differentiation	1	115	0.732725	0.858225
GO:0009966	regulation of signal transduction	2	228	0.735934	0.859718
GO:0032879	regulation of localization	1	116	0.73581	0.859718
GO:0005829	cytosol	1	109	0.737991	0.86099
GO:0004386	helicase activity	1	99	0.745295	0.868372
GO:0008092	cytoskeletal protein binding	2	194	0.747075	0.869019
GO:0009893	positive regulation of metabolic process	1	120	0.747806	0.869019
GO:0050793	regulation of developmental process	1	121	0.750721	0.871267
GO:1902531	regulation of intracellular signal transduction	1	126	0.764803	0.886454
GO:0010646	regulation of cell communication	2	243	0.767942	0.888933
GO:0023051	regulation of signaling	2	244	0.769954	0.890103
GO:0005622	intracellular	32	2881	0.773821	0.891097
GO:0009653	anatomical structure morphogenesis	2	245	0.771951	0.891097
GO:0044424	intracellular part	32	2881	0.773821	0.891097
GO:0051239	regulation of multicellular organismal process	1	130	0.775504	0.89188
GO:0007275	multicellular organism development	4	463	0.780062	0.895963
GO:0005506	iron ion binding	2	209	0.783286	0.898505
GO:0007049	cell cycle	1	134	0.785726	0.900143
GO:0015081	sodium ion transmembrane transporter activity	1	114	0.793256	0.907599
GO:0015077	monovalent inorganic cation transmembrane transporter activity	2	215	0.796462	0.908928
GO:0016705	oxidoreductase activity, acting on paired donors, with incorporation or reduction of molecular oxygen	2	215	0.796462	0.908928
GO:0010605	negative regulation of macromolecule metabolic process	1	140	0.800208	0.910865
GO:0051276	chromosome organization	1	140	0.800208	0.910865
GO:0044265	cellular macromolecule catabolic process	1	141	0.802527	0.912336
GO:0032559	adenyl ribonucleotide binding	10	915	0.813975	0.924169
GO:0030554	adenyl nucleotide binding	10	917	0.816097	0.924216
GO:0098796	membrane protein complex	2	252	0.815882	0.924216
GO:0005509	calcium ion binding	2	226	0.818802	0.924545
GO:0006508	proteolysis	1	150	0.822238	0.924545
GO:0008168	methyltransferase activity	1	125	0.822627	0.924545
GO:0009892	negative regulation of metabolic process	1	150	0.822238	0.924545
GO:0016747	transferase activity, transferring acyl groups other than amino-acyl groups	1	123	0.817613	0.924545
GO:0048699	generation of neurons	1	149	0.820147	0.924545
GO:0005215	transporter activity	7	678	0.82787	0.929263
GO:0016741	transferase activity, transferring one-carbon groups	1	132	0.839122	0.940706
GO:0006928	movement of cell or subcellular component	1	160	0.841876	0.941419
GO:0022008	neurogenesis	1	160	0.841876	0.941419
GO:0007017	microtubule-based process	1	161	0.843719	0.942294
GO:0044427	chromosomal part	1	156	0.853892	0.952459
GO:0022857	transmembrane transporter activity	6	626	0.86488	0.962301
GO:0048856	anatomical structure development	4	531	0.864002	0.962301
GO:0005524	ATP binding	9	892	0.871283	0.963444
GO:0005783	endoplasmic reticulum	1	164	0.86777	0.963444
GO:0006464	cellular protein modification process	2	310	0.873493	0.963444
GO:0032502	developmental process	4	540	0.872818	0.963444
GO:0036211	protein modification process	2	310	0.873493	0.963444
GO:0048731	system development	2	310	0.873493	0.963444
GO:0065008	regulation of biological quality	2	308	0.871101	0.963444
GO:0009987	cellular process	36	3501	0.87839	0.967644
GO:0006139	nucleobase-containing compound metabolic process	7	874	0.88582	0.974621
GO:0033554	cellular response to stress	1	190	0.888871	0.976769
GO:0007399	nervous system development	1	197	0.897683	0.984111
GO:0016070	RNA metabolic process	3	454	0.897766	0.984111
GO:0022890	inorganic cation transmembrane transporter activity	2	282	0.901961	0.987492
GO:0004497	monooxygenase activity	1	170	0.905431	0.990072
GO:0044459	plasma membrane part	1	196	0.911398	0.995372
GO:0008324	cation transmembrane transporter activity	2	294	0.914416	0.99622
GO:0015318	inorganic molecular entity transmembrane transporter activity	3	398	0.913796	0.99622
GO:0046483	heterocycle metabolic process	7	921	0.916381	0.99714
GO:0006996	organelle organization	3	480	0.918186	0.997882
GO:0043412	macromolecule modification	2	358	0.920121	0.998764
GO:0003676	nucleic acid binding	17	1858	0.981045	0.999906
GO:0003677	DNA binding	4	735	0.992289	0.999906
GO:0005488	binding	55	5183	0.998851	0.999906
GO:0005515	protein binding	4	831	0.997388	0.999906
GO:0005623	cell	35	3442	0.941797	0.999906
GO:0005634	nucleus	6	1448	0.999861	0.999906
GO:0005886	plasma membrane	1	464	0.997126	0.999906
GO:0006259	DNA metabolic process	1	238	0.937088	0.999906
GO:0006396	RNA processing	1	260	0.951624	0.999906
GO:0006725	cellular aromatic compound metabolic process	7	932	0.922459	0.999906
GO:0007154	cell communication	4	748	0.977644	0.999906
GO:0007165	signal transduction	2	685	0.997646	0.999906
GO:0008270	zinc ion binding	4	601	0.968338	0.999906
GO:0009889	regulation of biosynthetic process	1	435	0.994279	0.999906
GO:0010468	regulation of gene expression	1	509	0.997738	0.999906
GO:0010556	regulation of macromolecule biosynthetic process	1	431	0.993988	0.999906
GO:0012505	endomembrane system	1	360	0.98895	0.999906
GO:0015075	ion transmembrane transporter activity	3	415	0.927391	0.999906
GO:0016020	membrane	46	4294	0.92579	0.999906
GO:0016021	integral component of membrane	41	3961	0.949015	0.999906
GO:0016043	cellular component organization	4	732	0.974143	0.999906
GO:0016301	kinase activity	1	449	0.998227	0.999906
GO:0016740	transferase activity	11	1293	0.974371	0.999906
GO:0016772	transferase activity, transferring phosphorus-containing groups	2	577	0.997389	0.999906
GO:0019222	regulation of metabolic process	3	617	0.976845	0.999906
GO:0020037	heme binding	1	203	0.940501	0.999906
GO:0022607	cellular component assembly	1	301	0.97045	0.999906
GO:0023052	signaling	3	731	0.992654	0.999906
GO:0031224	intrinsic component of membrane	41	3968	0.950941	0.999906
GO:0031323	regulation of cellular metabolic process	3	539	0.951667	0.999906
GO:0031326	regulation of cellular biosynthetic process	1	434	0.994208	0.999906
GO:0031974	membrane-enclosed lumen	1	333	0.984379	0.999906
GO:0032501	multicellular organismal process	4	654	0.948832	0.999906
GO:0032991	protein-containing complex	10	1236	0.947769	0.999906
GO:0043167	ion binding	30	2829	0.96632	0.999906
GO:0043169	cation binding	16	1661	0.958961	0.999906
GO:0043226	organelle	20	2508	0.994578	0.999906
GO:0043227	membrane-bounded organelle	14	2113	0.998783	0.999906
GO:0043229	intracellular organelle	20	2480	0.993301	0.999906
GO:0043231	intracellular membrane-bounded organelle	14	2066	0.998154	0.999906
GO:0043233	organelle lumen	1	333	0.984379	0.999906
GO:0043565	sequence-specific DNA binding	1	237	0.963159	0.999906
GO:0044085	cellular component biogenesis	1	352	0.984092	0.999906
GO:0044422	organelle part	8	1138	0.975415	0.999906
GO:0044425	membrane part	43	4126	0.949843	0.999906
GO:0044428	nuclear part	1	427	0.995348	0.999906
GO:0044446	intracellular organelle part	8	1120	0.971727	0.999906
GO:0044464	cell part	34	3333	0.933608	0.999906
GO:0046872	metal ion binding	16	1649	0.955601	0.999906
GO:0046873	metal ion transmembrane transporter activity	1	196	0.934346	0.999906
GO:0046906	tetrapyrrole binding	1	204	0.941333	0.999906
GO:0046914	transition metal ion binding	6	842	0.978011	0.999906
GO:0048519	negative regulation of biological process	1	289	0.965848	0.999906
GO:0048523	negative regulation of cellular process	1	238	0.937088	0.999906
GO:0050789	regulation of biological process	7	1638	0.999897	0.999906
GO:0050794	regulation of cellular process	7	1513	0.999578	0.999906
GO:0050896	response to stimulus	7	1106	0.979205	0.999906
GO:0051171	regulation of nitrogen compound metabolic process	3	514	0.939387	0.999906
GO:0051716	cellular response to stimulus	3	865	0.998273	0.999906
GO:0060255	regulation of macromolecule metabolic process	3	586	0.968818	0.999906
GO:0065007	biological regulation	8	1763	0.999906	0.999906
GO:0070013	intracellular organelle lumen	1	333	0.984379	0.999906
GO:0071840	cellular component organization or biogenesis	4	779	0.98322	0.999906
GO:0071944	cell periphery	1	505	0.99832	0.999906
GO:0080090	regulation of primary metabolic process	3	521	0.943082	0.999906
GO:0090304	nucleic acid metabolic process	4	683	0.96009	0.999906
GO:0097159	organic cyclic compound binding	29	3195	0.998584	0.999906
GO:1901360	organic cyclic compound metabolic process	7	952	0.932566	0.999906
GO:1901363	heterocyclic compound binding	29	3193	0.998561	0.999906
GO:2000112	regulation of cellular macromolecule biosynthetic process	1	430	0.993912	0.999906
