# Supplementary material for: Pre-exposure to Candida albicans induce trans-generational immune priming and gene expression of Musca domestica
Source: Front Microbiol. 2022 Sep 27;13:902496. doi: 10.3389/fmicb.2022.902496 (PMC9551092; doi:10.3389/fmicb.2022.902496)
Supplement: Supplementary file 2 [file Data_Sheet_2.xlsx]

## Sheet: CA-A KEGG enrichment
Supplementary Table 2- KEGG enrichment of the DEGs
Pathway ID	Pathway Name	Term Candidate Gene Number	Term Gene Number	P value	Corrected P-value
ko00520	Amino sugar and nucleotide sugar metabolism	5	101	0.0163575	0.445741
ko04142	Lysosome	9	264	0.0154612	0.445741
ko04614	Renin-angiotensin system	4	61	0.0122031	0.445741
ko04624	Toll and Imd signaling pathway	6	126	0.0104835	0.445741
ko00100	Steroid biosynthesis	3	43	0.025042	0.461424
ko00830	Retinol metabolism	4	76	0.0253995	0.461424
ko00980	Metabolism of xenobiotics by cytochrome P450	4	87	0.0390313	0.507248
ko00982	Drug metabolism - cytochrome P450	4	89	0.0418829	0.507248
ko04974	Protein digestion and absorption	10	353	0.0344882	0.507248
ko00440	Phosphonate and phosphinate metabolism	1	5	0.0715586	0.599991
ko00480	Glutathione metabolism	4	106	0.0707507	0.599991
ko04512	ECM-receptor interaction	6	195	0.0674471	0.599991
ko04979	Cholesterol metabolism	4	106	0.0707507	0.599991
ko00983	Drug metabolism - other enzymes	5	164	0.0940443	0.659611
ko04080	Neuroactive ligand-receptor interaction	7	266	0.0968236	0.659611
ko04640	Hematopoietic cell lineage	3	73	0.0923945	0.659611
ko04136	Autophagy - other	2	39	0.1122	0.662747
ko04145	Phagosome	5	175	0.115525	0.662747
ko04972	Pancreatic secretion	7	276	0.111944	0.662747
ko03010	Ribosome	4	143	0.159639	0.81145
ko04612	Antigen processing and presentation	2	47	0.152041	0.81145
ko04657	IL-17 signaling pathway	3	96	0.16795	0.81145
ko00500	Starch and sucrose metabolism	2	55	0.194157	0.881797
ko00040	Pentose and glucuronate interconversions	2	63	0.237552	0.924812
ko00053	Ascorbate and aldarate metabolism	2	63	0.237552	0.924812
ko00430	Taurine and hypotaurine metabolism	1	19	0.246051	0.924812
ko00860	Porphyrin and chlorophyll metabolism	2	64	0.243024	0.924812
ko00970	Aminoacyl-tRNA biosynthesis	2	60	0.221184	0.924812
ko00010	Glycolysis / Gluconeogenesis	1	59	0.585047	0.957026
ko00030	Pentose phosphate pathway	1	49	0.518077	0.957026
ko00051	Fructose and mannose metabolism	1	25	0.310495	0.957026
ko00052	Galactose metabolism	1	50	0.525229	0.957026
ko00062	Fatty acid elongation	1	45	0.488386	0.957026
ko00130	Ubiquinone and other terpenoid-quinone biosynthesis	1	52	0.53922	0.957026
ko00140	Steroid hormone biosynthesis	2	68	0.264958	0.957026
ko00190	Oxidative phosphorylation	2	146	0.638616	0.957026
ko00230	Purine metabolism	2	147	0.642335	0.957026
ko00240	Pyrimidine metabolism	1	59	0.585047	0.957026
ko00250	Alanine, aspartate and glutamate metabolism	1	47	0.503452	0.957026
ko00260	Glycine, serine and threonine metabolism	1	69	0.642788	0.957026
ko00280	Valine, leucine and isoleucine degradation	1	54	0.552801	0.957026
ko00330	Arginine and proline metabolism	1	52	0.53922	0.957026
ko00410	beta-Alanine metabolism	1	36	0.414797	0.957026
ko00510	N-Glycan biosynthesis	1	48	0.510818	0.957026
ko00561	Glycerolipid metabolism	2	131	0.579222	0.957026
ko00562	Inositol phosphate metabolism	2	79	0.325116	0.957026
ko00565	Ether lipid metabolism	1	44	0.480685	0.957026
ko00640	Propanoate metabolism	1	28	0.340641	0.957026
ko00730	Thiamine metabolism	1	33	0.38801	0.957026
ko00790	Folate biosynthesis	1	50	0.525229	0.957026
ko02010	ABC transporters	1	61	0.59729	0.957026
ko03060	Protein export	1	29	0.350396	0.957026
ko04068	FoxO signaling pathway	2	124	0.549193	0.957026
ko04137	Mitophagy - animal	1	72	0.658505	0.957026
ko04140	Autophagy - animal	3	178	0.490463	0.957026
ko04141	Protein processing in endoplasmic reticulum	4	191	0.310331	0.957026
ko04151	PI3K-Akt signaling pathway	5	323	0.520688	0.957026
ko04210	Apoptosis	2	127	0.562242	0.957026
ko04213	Longevity regulating pathway - multiple species	2	102	0.445659	0.957026
ko04214	Apoptosis - fly	2	102	0.445659	0.957026
ko04218	Cellular senescence	2	143	0.627278	0.957026
ko04260	Cardiac muscle contraction	1	64	0.614988	0.957026
ko04320	Dorso-ventral axis formation	2	124	0.549193	0.957026
ko04510	Focal adhesion	5	289	0.422917	0.957026
ko04610	Complement and coagulation cascades	1	51	0.532276	0.957026
ko04621	NOD-like receptor signaling pathway	2	89	0.378732	0.957026
ko04622	RIG-I-like receptor signaling pathway	1	35	0.405999	0.957026
ko04630	Jak-STAT signaling pathway	1	48	0.510818	0.957026
ko04660	T cell receptor signaling pathway	1	72	0.658505	0.957026
ko04727	GABAergic synapse	2	82	0.34135	0.957026
ko04924	Renin secretion	2	79	0.325116	0.957026
ko04927	Cortisol synthesis and secretion	1	70	0.648105	0.957026
ko04970	Salivary secretion	2	122	0.540347	0.957026
ko04975	Fat digestion and absorption	2	121	0.535879	0.957026
ko00310	Lysine degradation	1	125	0.846278	0.960235
ko00564	Glycerophospholipid metabolism	1	124	0.843936	0.960235
ko01212	Fatty acid metabolism	1	111	0.810081	0.960235
ko03008	Ribosome biogenesis in eukaryotes	1	148	0.891494	0.960235
ko03013	RNA transport	3	256	0.73419	0.960235
ko03015	mRNA surveillance pathway	1	165	0.916188	0.960235
ko03018	RNA degradation	1	111	0.810081	0.960235
ko03320	PPAR signaling pathway	1	89	0.73546	0.960235
ko04015	Rap1 signaling pathway	2	184	0.7598	0.960235
ko04020	Calcium signaling pathway	1	155	0.902431	0.960235
ko04022	cGMP-PKG signaling pathway	1	151	0.896322	0.960235
ko04066	HIF-1 signaling pathway	1	110	0.807194	0.960235
ko04144	Endocytosis	2	233	0.863444	0.960235
ko04212	Longevity regulating pathway - worm	1	109	0.804264	0.960235
ko04217	Necroptosis	1	77	0.683191	0.960235
ko04310	Wnt signaling pathway	2	193	0.782843	0.960235
ko04371	Apelin signaling pathway	1	103	0.785732	0.960235
ko04391	Hippo signaling pathway - fly	1	124	0.843936	0.960235
ko04520	Adherens junction	1	148	0.891494	0.960235
ko04550	Signaling pathways regulating pluripotency of stem cells	1	103	0.785732	0.960235
ko04611	Platelet activation	2	209	0.819095	0.960235
ko04666	Fc gamma R-mediated phagocytosis	1	129	0.855302	0.960235
ko04714	Thermogenesis	2	266	0.908382	0.960235
ko04721	Synaptic vesicle cycle	1	92	0.747133	0.960235
ko04910	Insulin signaling pathway	1	144	0.884707	0.960235
ko04915	Estrogen signaling pathway	1	142	0.881158	0.960235
ko04925	Aldosterone synthesis and secretion	1	106	0.795205	0.960235
ko04926	Relaxin signaling pathway	2	212	0.825264	0.960235
ko04976	Bile secretion	1	82	0.706109	0.960235
ko03040	Spliceosome	1	206	0.955161	0.969437
ko04010	MAPK signaling pathway	1	222	0.964909	0.969437
ko04014	Ras signaling pathway	1	201	0.951597	0.969437
ko04024	cAMP signaling pathway	1	224	0.96597	0.969437
ko04810	Regulation of actin cytoskeleton	1	231	0.969437	0.969437
