# Supplementary material for: Pre-exposure to Candida albicans induce trans-generational immune priming and gene expression of Musca domestica
Source: Front Microbiol. 2022 Sep 27;13:902496. doi: 10.3389/fmicb.2022.902496 (PMC9551092; doi:10.3389/fmicb.2022.902496)
Supplement: Supplementary file 3 [file Data_Sheet_3.xlsx]

## Sheet: CA-A
Supplementary Table 3- differentially expressed metabolic genes in CA-A
Gene ID	Description	PBS_A FPKM	CA_A FPKM	log2(CA_A/PBS_A)	Qvalue(PBS_A-vs-CA_A)	Pvalue(PBS_A-vs-CA_A)
101898222	probable 3-hydroxyisobutyrate dehydrogenase, mitochondrial	251.31	443.4	0.955883	0.00390407	4.19853e-06
101888746	lipase 3	6.853	33.593	2.13357	0.000574454	3.29483e-07
101888922	lipase 3	2.493	14.106	2.37122	3.3784e-05	1.34726e-08
101887687	amidophosphoribosyltransferase	8.976	57.97	2.13566	0.0361257	7.28908e-05
101887685	peritrophin-1-like	0	6.456	4.14076	1.37889e-08	2.96578e-12
101899450	membrane-bound alkaline phosphatase-like	0.906667	15.2967	3.70144	1.32624e-14	1.9017e-18
