# Supplementary material for: Pre-exposure to Candida albicans induce trans-generational immune priming and gene expression of Musca domestica
Source: Front Microbiol. 2022 Sep 27;13:902496. doi: 10.3389/fmicb.2022.902496 (PMC9551092; doi:10.3389/fmicb.2022.902496)
Supplement: Supplementary file 4 [file Data_Sheet_4.xlsx]

## Sheet: CA-CA-G
Supplementary Table 4- differentially expressed metabolic genes in CA-CA-G
Gene ID	Description	CA_CA_G FPKM	PBS_CA_G FPKM	log2(CA_CA_G/PBS_CA_G)	Qvalue(PBS_CA_G-vs-CA_CA_G)
101899999	UDP-glucuronosyltransferase 2B17	0.313333	2.21667	-2.12138	0.00624915
101897315	peritrophin-1	39.4467	140.72	-1.54776	0.0124524
101888576	uncharacterized family 31 glucosidase KIAA1161	12.3867	42.67	-1.54537	0.0111708
101897074	UDP-glucuronosyltransferase 2B1 isoform X2	1.96	6.54	-1.50134	0.020905
101896947	cholinephosphotransferase 1 isoform X3	6.37	12.96	-0.954778	0.00624915
101891219	aminopeptidase N	53.8567	97.59	-0.792725	0.034831
101897926	multiple inositol polyphosphate phosphatase 1	148.91	266.823	-0.788628	0.000664623
101887250	glutathione S-transferase 1-like	49.5267	86.8233	-0.747305	0.034831
101889622	inositol-3-phosphate synthase	17.8867	30.1067	-0.692453	0.0325855
101896999	nucleoside diphosphate kinase	584.977	905.353	-0.585388	0.0147566
101893295	ATP synthase subunit alpha, mitochondrial	290.41	445.847	-0.577665	0.0483886
101894917	histone-lysine N-methyltransferase Su(var)3-9 isoform X1	30.85	46.0333	-0.529629	0.0380328
101889907	cytochrome b-c1 complex subunit Rieske, mitochondrial isoform X1	156.217	226.42	-0.503071	0.0305509
101891899	serine incorporator 1 isoform X2	50.9767	30.4633	0.755093	0.000244646
101901080	DAZ-associated protein 2	42.85	24.2467	0.836252	0.00195799
101888631	cAMP-responsive element-binding protein-like 2	61.2933	31.0533	0.97829	0.00569296
101897958	chitinase-like protein Idgf1	78.1333	39.0833	1.01534	2.08827e-07
101890942	estradiol 17-beta-dehydrogenase 11 isoform X1	9.66667	4.73333	1.01833	0.0111415
101899138	palmitoyl-protein thioesterase 1	5.66	2.29333	1.24715	0.00753523
101900726	microsomal glutathione S-transferase 1	35.1967	14.14	1.31484	0.000274161
101898793	glucose dehydrogenase [FAD, quinone]	45.53	10.5033	1.87497	0.000996788
101889527	lipase 3-like	7.76	1.44	1.95603	0.0086739
101890521	epidermal retinol dehydrogenase 2	8.94667	1.82333	2.14688	5.68159e-08
101893192	acidic mammalian chitinase	26.9433	1.11333	3.48378	4.15041e-08
